# Supplementary material for: Unveiling functional motions based on point mutations in biased signaling systems: A normal mode study on nerve growth factor bound to TrkA
Source: PLoS One. 2020 Jun 4;15(6):e0231542. doi: 10.1371/journal.pone.0231542 (PMC7272051; doi:10.1371/journal.pone.0231542)
Supplement: S1 Table — Correlated modes are shown in gold cells with values in bold. Only modes with correlation coefficient ≥ |0.6| were highlighted (except the diagonal). (XLS) [file pone.0231542.s006.xls]

## Sheet: Sheet1
Table S1. Correlation among the 20 lowest frequency normal modes of WT and R221W complexes.
Correlation between WT and WT normal modes
	WT_07	WT_08	WT_09	WT_10	WT_11	WT_12	WT_13	WT_14	WT_15	WT_16	WT_17	WT_18	WT_19	WT_20	WT_21	WT_22	WT_23	WT_24	WT_25	WT_26
WT_07	1	0.269273	0.0188235	0.106852	-0.0899251	-0.1599	-0.0406463	0.579642	-0.138433	0.0966173	0.224797	0.113989	-0.16853	0.362486	0.219835	0.100317	0.0136577	-0.0109863	0.297949	-0.341109
WT_08		1	0.00552698	-0.177524	-0.415574	-0.150576	-0.151181	0.619539	0.393762	0.511076	0.135658	0.317102	-0.337947	0.190029	0.0771815	0.484747	-0.21617	-0.138536	0.526771	-0.352271
WT_09			1	0.0103767	0.0991946	-0.154053	0.0121012	-0.0019579	-0.0883526	0.0585911	0.222733	0.291786	0.2145	0.376151	0.273843	-0.108778	0.129278	-0.0527483	0.106504	-0.196576
WT_10				1	0.685523	-0.0184679	0.0897708	-0.261028	-0.332872	-0.217632	0.26132	0.279605	0.471228	0.251985	0.185427	-0.320495	-0.394393	0.125515	-0.418656	0.138893
WT_11					1	0.416187	-0.107663	-0.386008	-0.655577	-0.397509	-0.159442	0.26904	0.80569	0.038825	-0.278597	-0.721019	-0.303986	0.133082	-0.544276	0.184866
WT_12						1	-0.270402	-0.179875	-0.379414	-0.108988	-0.64404	0.0545561	0.4769	-0.232312	-0.7288	-0.624044	0.039452	0.0398069	-0.294265	0.284099
WT_13							1	-0.254864	0.371751	-0.00392723	0.259286	-0.461693	-0.353962	0.0726074	0.41157	0.274293	0.380411	0.288367	-0.120647	0.138144
WT_14								1	0.0310263	0.292337	0.142926	0.208358	-0.410917	0.136564	0.171217	0.329357	-0.168065	-0.183917	0.537005	-0.564381
WT_15									1	0.36852	0.227019	-0.294191	-0.592577	0.0990055	0.281039	0.719311	0.322395	-0.0135525	0.369315	-0.0264646
WT_16										1	0.186567	0.125535	-0.168126	-0.00314169	-0.0744574	0.542903	-0.044005	-0.0748449	0.453229	-0.274621
WT_17											1	0.13455	-0.32551	0.190512	0.805082	0.513378	0.00571783	0.0180719	0.155282	-0.3527
WT_18												1	0.341224	0.176535	-0.00156468	-0.217481	-0.540941	0.130187	0.195837	-0.257394
WT_19													1	0.00947074	-0.509255	-0.700838	-0.301217	0.0700388	-0.345457	0.229381
WT_20														1	0.313507	-0.0951044	0.0411966	-0.224809	-0.0937019	-0.164263
WT_21															1	0.442527	0.137759	-0.0127669	0.13583	-0.278008
WT_22																1	0.176906	-0.0377415	0.548026	-0.298544
WT_23																	1	0.0338479	0.0472838	0.139261
WT_24																		1	0.107427	0.0769448
WT_25																			1	-0.31142
WT_26																				1
Correlation between WT and R221W normal modes
	WT_07	WT_08	WT_09	WT_10	WT_11	WT_12	WT_13	WT_14	WT_15	WT_16	WT_17	WT_18	WT_19	WT_20	WT_21	WT_22	WT_23	WT_24	WT_25	WT_26
R221W_07	-0.489147	-0.0982756	0.29513	0.454067	0.273855	-0.318605	0.0529903	-0.326655	0.0688405	4.39132e-05	0.368606	0.295267	0.28742	-0.0058356	0.296406	0.0918318	-0.316591	0.0595322	-0.0829682	-0.0275339
R221W_08	-0.133321	-0.457594	-0.298993	-0.358914	-0.252551	0.139503	0.362966	-0.219644	0.108086	-0.239071	-0.259757	-0.689922	-0.32721	-0.361856	-0.0488013	0.0427891	0.567724	0.142091	-0.149025	0.422092
R221W_09	0.0441142	-0.273823	-0.346552	-0.33188	-0.386065	-0.0947103	0.502667	-0.146647	0.31156	-0.270362	-0.12714	-0.828761	-0.493901	-0.0961175	0.124272	0.190249	0.592954	0.0646589	-0.0928996	0.352646
R221W_10	0.151048	0.27949	-0.0265542	-0.362042	-0.390418	-0.206289	-0.0314897	0.498891	0.196275	0.0544121	0.105908	-0.115747	-0.470964	-0.0914153	0.192813	0.349426	0.0738312	-0.188135	0.220885	-0.35799
R221W_11	0.0340187	0.140603	0.374646	-0.319116	-0.460128	-0.313629	0.189098	-0.00944528	0.404436	0.192879	0.191694	-0.234935	-0.299637	0.129143	0.294195	0.402107	0.425698	-0.0599263	0.376295	0.160967
R221W_12	0.453535	-0.159723	0.0539216	0.0435081	-0.249855	-0.531753	0.154799	0.0806009	0.0234685	-0.169955	0.451699	-0.0990832	-0.317604	0.349985	0.555877	0.131622	0.136933	-0.0223907	0.0766514	-0.10401
R221W_13	-0.107122	-0.38606	0.0697959	0.202374	0.180248	-0.072201	0.294187	-0.577799	-0.0445637	-0.251409	0.308575	0.0347676	0.0939908	0.143286	0.269982	-0.13	0.1944	0.334383	-0.334803	0.189774
R221W_14	0.134498	0.127889	0.358509	0.419066	0.562965	0.244522	-0.536335	0.159594	-0.582692	0.0472969	-0.024185	0.8248	0.641459	0.222133	-0.187307	-0.505141	-0.591688	-0.0506984	-0.0545771	-0.282963
R221W_15	-0.210479	-0.624442	0.525123	0.169987	0.508654	0.190835	0.0785914	-0.345449	-0.478046	-0.453664	-0.0554964	-0.0628797	0.418851	0.125546	0.0658805	-0.581172	0.195578	-0.0696265	-0.469395	0.0212968
R221W_16	0.0442571	0.314076	0.179219	0.0238115	-0.328854	-0.674116	0.113785	0.200211	0.391802	0.378974	0.752282	0.137605	-0.394461	0.133496	0.614204	0.671254	-0.107711	-0.179291	0.262957	-0.582648
R221W_17	-0.383917	-0.278916	0.267912	0.615651	0.493623	-0.147494	0.0934381	-0.536854	-0.0729066	-0.107169	0.272534	0.190342	0.498172	0.0876077	0.178752	-0.131338	-0.227402	-0.00593122	-0.333365	0.188095
R221W_18	0.308056	0.331933	0.147907	-0.0594063	0.179861	0.366844	-0.611092	0.495548	-0.431252	0.0684877	-0.349991	0.623173	0.329386	0.0222354	-0.394622	-0.355715	-0.380657	0.0914984	0.34545	-0.306649
R221W_19	0.557197	0.168206	0.0187863	0.0698607	-0.254639	-0.500605	0.0371412	0.369469	0.106772	0.171914	0.258232	-0.030658	-0.186835	0.332807	0.347977	0.256985	-0.0490462	-0.0891189	0.438568	-0.269386
R221W_20	-0.248933	-0.628012	0.221468	0.375196	0.322512	-0.136485	0.472467	-0.590214	-0.0372567	-0.404336	0.33789	-0.321939	0.119511	0.163242	0.41076	-0.147136	0.362358	0.0156219	-0.57469	0.192595
R221W_21	-0.318365	-0.543114	0.156896	-0.150966	-0.0883546	-0.108929	0.434028	-0.570846	0.225552	-0.214394	-0.107623	-0.609551	0.0175996	-0.0693432	0.0571467	0.0189733	0.567789	0.157954	-0.140534	0.367883
R221W_22	0.47983	0.277541	-0.091821	-0.115419	-0.268121	-0.0987672	-0.0655714	0.242828	0.0165282	0.123021	0.232695	0.293883	-0.282909	0.171876	0.138515	0.108088	0.00628159	0.225075	0.226286	-0.142034
R221W_23	0.343262	0.263438	-0.00427302	-0.310093	-0.529595	-0.507297	0.312702	0.46392	0.328977	0.245467	0.242773	-0.369284	-0.570197	-0.0433115	0.3249	0.597659	0.187066	0.0478593	0.392907	-0.194994
R221W_24	0.0243729	-0.0173071	0.0306366	-0.428033	-0.435727	-0.0776823	0.436747	-0.0194775	0.392351	-0.0187151	0.044706	-0.53246	-0.499876	-0.0640527	0.172746	0.378458	0.646005	0.113887	0.109837	0.110404
R221W_25	0.0244184	0.387175	0.348515	-0.187227	-0.06704	0.153632	-0.590351	0.437562	-0.151085	0.338434	-0.0678036	0.511237	0.14285	-0.0141658	-0.198627	-0.024437	-0.300825	-0.232743	0.3321	-0.36475
R221W_26	-0.112584	0.242037	0.133505	0.171919	0.280494	0.114139	-0.372122	0.0909743	-0.17153	0.422834	0.067373	0.513736	0.390947	-0.197363	-0.290749	0.0323763	-0.46853	0.0166036	0.128832	-0.405598
Correlated modes are shown in gold cells with values in bold. Only modes with correlation coefficient ≥ |0.6| were highlighted (except the diagonal).
