# Supplementary material for: Unveiling functional motions based on point mutations in biased signaling systems: A normal mode study on nerve growth factor bound to TrkA
Source: PLoS One. 2020 Jun 4;15(6):e0231542. doi: 10.1371/journal.pone.0231542 (PMC7272051; doi:10.1371/journal.pone.0231542)
Supplement: S2 Table — Correlated modes are shown in gold cells with values in bold. Only modes with correlation coefficient ≥ |0.6| were highlighted. (XLS) [file pone.0231542.s007.xls]

## Sheet: Sheet1
Table S2. Correlation among WT and R221W structures displaced along NCP motions.
	WT_07	WT_09	WT_16	WT_20	WT_24	WT_25	WT_26
hWT_07	0.686685	0.186559	-0.252104	0.36387	-0.0102059	0.0400238	-0.316611
hWT_09	-0.134325	0.388463	0.302759	0.101076	-0.0840629	-0.0578274	-0.0238131
hWT_16	0.245771	-0.119242	0.710343	-0.152859	-0.116784	0.522551	-0.436687
hWT_20	0.035167	0.400782	-0.234797	0.422283	-0.044495	-0.308694	0.0547123
hWT_24	0.124656	-0.35023	0.073488	-0.320525	0.599015	0.139633	0.157686
hWT_25	0.272386	0.204163	0.352202	0.222067	0.00451337	0.389787	-0.507812
hWT_26	-0.0214909	0.0100856	0.192465	0.0891698	-0.0936506	-0.0776333	-0.0113195
Correlated modes are shown in gold cells with values in bold. Only modes with correlation coefficient ≥ |0.6| were highlighted.
