# Supplementary material for: Unveiling functional motions based on point mutations in biased signaling systems: A normal mode study on nerve growth factor bound to TrkA
Source: PLoS One. 2020 Jun 4;15(6):e0231542. doi: 10.1371/journal.pone.0231542 (PMC7272051; doi:10.1371/journal.pone.0231542)
Supplement: S3 Table — Correlated modes are shown in gold cells with values in bold. Only modes with correlation coefficient ≥ |0.6| were highlighted. (XLS) [file pone.0231542.s008.xls]

## Sheet: Sheet1
Table S3. Correlation among the 20 lowest frequency normal modes of wild type complex and several mutant structures.
Correlation between wild type NGF and R221E normal modes
	WT_07	WT_08	WT_09	WT_10	WT_11	WT_12	WT_13	WT_14	WT_15	WT_16	WT_17	WT_18	WT_19	WT_20	WT_21	WT_22	WT_23	WT_24	WT_25	WT_26
R221E_07	-0.333319	0.0640669	0.430616	0.384026	0.44607	0.112531	-0.300438	-0.334612	-0.121734	0.10275	-0.0339752	0.572529	0.62296	0.191984	-0.191025	-0.275928	-0.368824	-0.0398297	-0.107961	0.0131655
R221E_08	0.396497	0.53326	0.0140125	-0.0280361	-0.197878	-0.0951228	-0.309422	0.551704	-0.0630681	0.296893	0.207284	0.585452	-0.14496	0.175864	0.0929927	0.0705112	-0.366488	-0.05973	0.388993	-0.386425
R221E_09	0.0306837	0.00427398	-0.271425	-0.527849	-0.62909	-0.199705	0.417787	0.12283	0.501025	0.0687448	-0.0766542	-0.732755	-0.629848	-0.280614	0.134762	0.525383	0.590779	0.0926878	0.308309	0.154881
R221E_10	0.198039	-0.169871	-0.0896731	-0.236528	-0.525178	-0.489527	0.583163	-0.0260809	0.413342	-0.135121	0.385115	-0.588768	-0.685889	0.0920268	0.57025	0.45245	0.534367	0.0632346	0.0552912	0.035692
R221E_11	-0.11154	-0.71062	0.00282955	0.442686	0.508295	0.108205	0.300962	-0.516474	-0.249808	-0.548779	-0.0986497	-0.427725	0.340431	0.0712342	0.0219759	-0.402944	0.194496	0.0749998	-0.582546	0.246746
R221E_12	0.0287794	0.0062701	-0.282436	0.244151	0.506943	0.658271	-0.261796	-0.0278328	-0.380547	0.0174215	-0.525469	0.215461	0.549306	-0.154817	-0.669492	-0.491581	-0.240458	0.0746928	-0.159566	0.212382
R221E_13	-0.359327	-0.20454	-0.196245	0.0163779	-0.199754	-0.180599	0.595361	-0.551551	0.475232	-0.105487	0.133846	-0.504085	-0.29773	-0.0412451	0.23481	0.301285	0.432847	0.162921	-0.27105	0.41412
R221E_14	0.0697602	-0.241033	0.285073	0.497856	0.755981	0.326712	-0.335553	-0.163785	-0.616857	-0.0891515	-0.200638	0.409412	0.869781	0.115544	-0.345694	-0.588491	-0.361185	0.0172029	-0.198192	-0.0459772
R221E_15	-0.555019	-0.109126	-0.285295	-0.198697	-0.0949539	0.245871	0.22359	-0.324429	0.320902	0.210629	-0.337639	-0.464455	-0.0351329	-0.529745	-0.397962	0.205752	0.241996	0.0676794	-0.068118	0.348883
R221E_16	0.52136	-0.0541498	0.036846	-0.158707	-0.33068	-0.275371	0.326364	0.394881	0.0435326	-0.117848	0.353762	-0.217584	-0.561013	0.224105	0.510484	0.199538	0.302575	0.112826	0.063738	-0.333296
R221E_17	0.326194	-0.0181934	-0.332444	-0.381213	-0.162239	0.461089	-0.0028074	0.318597	-0.16435	-0.0523569	-0.47359	-0.283139	-0.179538	-0.237965	-0.361229	-0.152318	0.3099	0.23566	0.116281	0.102859
R221E_18	-0.177659	0.236014	0.323709	-0.129744	-0.154627	-0.0171091	-0.0253258	0.0384167	0.193063	0.145226	-0.197791	0.0405029	0.118924	-0.0180992	-0.112707	0.0604758	0.0400934	0.0372529	0.382906	0.0633367
R221E_19	-0.0838844	-0.292314	0.388184	0.65572	0.79459	0.269188	-0.219713	-0.229484	-0.646459	-0.339403	0.0463038	0.567022	0.696402	0.170755	-0.0112036	-0.667198	-0.368443	0.112536	-0.425195	0.043854
R221E_20	0.0430173	-0.613285	-0.0288696	0.323605	0.571397	0.51383	0.0813899	-0.431345	-0.544677	-0.38572	-0.401343	-0.198726	0.497259	-0.0446551	-0.35658	-0.683657	0.114669	0.178032	-0.526472	0.424535
R221E_21	-0.261363	-0.663966	0.264349	0.457395	0.637312	0.329641	0.1441	-0.706279	-0.387039	-0.344244	-0.0749457	-0.0996835	0.615203	0.0696186	-0.0863729	-0.579952	0.15742	0.0386171	-0.63793	0.450813
R221E_22	0.474946	0.587708	-0.391204	-0.336566	-0.588142	-0.183205	-0.0292256	0.710999	0.30566	0.404035	0.142645	-0.10263	-0.655445	-0.125577	0.108708	0.593843	0.0218428	0.00265971	0.509164	-0.263679
R221E_23	-0.213596	-0.427731	-0.217628	0.071658	0.375547	0.583931	0.0851194	-0.401724	-0.260038	-0.357074	-0.563452	-0.435243	0.335295	-0.229341	-0.504067	-0.51261	0.267777	0.104672	-0.485964	0.659414
R221E_24	0.434706	0.233125	-0.0315945	0.467754	0.0745256	-0.311618	-0.0551053	0.28673	0.0698946	0.128734	0.407956	0.194883	-0.020564	0.420613	0.382376	0.175579	-0.115293	-0.212801	0.121042	-0.31436
R221E_25	0.00376777	-0.12948	-0.246209	-0.415443	-0.472471	-0.121508	0.397838	0.0994404	0.347697	-0.0221038	-0.0529433	-0.784745	-0.548514	-0.301228	0.124172	0.400314	0.561671	0.00305914	0.160572	0.157663
R221E_26	-0.0934355	-0.373244	-0.19586	0.225884	0.406561	0.468349	0.0444913	-0.268534	-0.326203	-0.195822	-0.516842	-0.262815	0.409415	-0.186338	-0.39756	-0.451239	0.104815	0.0875818	-0.282871	0.463624
Correlation between wild type NGF and R221A normal modes
	WT_07	WT_08	WT_09	WT_10	WT_11	WT_12	WT_13	WT_14	WT_15	WT_16	WT_17	WT_18	WT_19	WT_20	WT_21	WT_22	WT_23	WT_24	WT_25	WT_26
R221A_07	0.446854	0.315147	0.0839837	-0.227468	-0.515313	-0.248245	0.228027	0.449633	0.308784	0.0595022	0.259289	-0.197936	-0.576053	0.0763216	0.427334	0.394356	0.377014	0.150617	0.418555	-0.119583
R221A_08	-0.488389	-0.160455	0.370933	0.467818	0.397495	-0.061674	0.0409413	-0.593893	0.00941976	-0.0427794	0.207107	0.353402	0.485856	0.157348	0.111279	-0.171059	-0.216139	0.0501631	-0.266655	0.146043
R221A_09	-0.318475	-0.226064	0.119077	-0.196654	-0.283569	-0.318825	0.32253	-0.0972045	0.374494	0.0344169	0.182955	-0.407581	-0.280498	-0.235943	0.259479	0.449909	0.270648	0.0451691	0.113642	-0.0334647
R221A_10	-0.189663	0.0158358	0.0100298	-0.0462716	-0.227682	-0.269786	0.500879	-0.215193	0.451385	-0.0885155	-0.0380775	-0.30978	-0.292323	0.123642	0.228034	0.215022	0.19475	0.158709	0.0599224	0.168715
R221A_11	-0.0208026	0.0804351	0.00482348	-0.251404	-0.467184	-0.279382	0.473227	-0.0440533	0.573712	0.0469717	0.251004	-0.637466	-0.531695	0.157092	0.381043	0.461014	0.621958	-0.264827	0.0314713	0.131358
R221A_12	-0.536793	-0.344261	0.028152	0.487897	0.354409	-0.165322	0.424981	-0.618989	0.156675	-0.172544	0.192451	-0.238567	0.228257	-0.104231	0.180495	0.043518	0.0106877	0.0850312	-0.409505	0.344317
R221A_13	0.315181	0.305901	0.0863224	-0.0328274	-0.344087	-0.634273	0.0824549	0.630248	0.150617	0.0385804	0.441369	0.029805	-0.463336	-0.00875216	0.564988	0.474139	-0.15859	0.00377104	0.424048	-0.388208
R221A_14	0.574253	-0.186745	-0.0603559	0.193942	0.342259	0.211358	-0.112082	0.378934	-0.533417	-0.329622	-0.205105	0.0443024	0.195364	0.131284	-0.118223	-0.442823	-0.118627	0.0705114	-0.0776817	-0.204648
R221A_15	-0.1202	-0.221848	-0.0471092	-0.483444	-0.326269	0.0176343	0.218242	0.0154354	0.190972	0.0319375	-0.11455	-0.657205	-0.338544	-0.186532	-0.0373293	0.202576	0.486701	-0.374833	-0.0468666	0.128847
R221A_16	-0.194104	-0.482216	0.34211	0.561352	0.413385	-0.225273	0.401482	-0.579789	-0.0681145	-0.38993	0.349076	0.0113374	0.309363	0.298835	0.456973	-0.23141	0.137966	0.246643	-0.400208	0.197069
R221A_17	0.124737	0.114556	0.320676	0.271796	0.483312	0.35119	-0.607503	0.0453281	-0.46625	0.0394369	-0.244025	0.803596	0.673938	0.084871	-0.385337	-0.507379	-0.533911	0.0986857	0.0513354	-0.0854662
R221A_18	-0.326746	0.0289421	-0.289242	-0.144424	-0.281632	-0.147175	0.400013	-0.0338336	0.422207	0.0141571	0.105532	-0.477719	-0.454406	-0.327487	0.219861	0.472422	0.226683	0.145771	-0.0249344	0.0659569
R221A_19	0.0144957	-0.577279	0.159665	0.209625	0.339284	0.0799064	0.206603	-0.140459	-0.333998	-0.533131	-0.156884	-0.423936	0.163487	0.0798952	0.104941	-0.413546	0.181222	-0.0654438	-0.399687	0.247105
R221A_20	-0.218424	0.291039	-0.084082	-0.593116	-0.368008	0.2338	-0.179861	0.304137	0.178914	0.171199	-0.519251	-0.0871986	-0.183999	-0.377055	-0.430697	0.137609	0.0392191	0.025106	0.330603	0.0302571
R221A_21	-0.408176	-0.230149	-0.0410503	0.299196	0.5168	0.410843	-0.0663428	-0.478653	-0.214861	0.120004	-0.236482	0.232178	0.574903	-0.236498	-0.453061	-0.317234	-0.101521	0.270949	-0.284225	0.241269
R221A_22	-0.385031	-0.369806	8.57746e-05	0.0942586	0.0706961	-0.0453515	0.467803	-0.439781	0.135201	-0.259169	-0.147072	-0.515186	-0.0397082	-0.0659762	0.0904005	-0.0397381	0.292049	-0.0799764	-0.410726	0.530083
R221A_23	0.53286	0.435868	-0.103062	-0.259923	-0.523848	-0.396827	0.117493	0.757009	0.236467	0.17169	0.224207	-0.240479	-0.602899	0.0237758	0.364012	0.501415	0.118174	-0.082921	0.499679	-0.379233
R221A_24	-0.221409	0.317995	-0.0861694	-0.161588	-0.434456	-0.417952	0.273185	0.23658	0.553225	0.279282	0.345681	-0.15227	-0.549245	-0.201382	0.377472	0.705475	0.0312363	-0.0307207	0.271142	-0.346942
R221A_25	0.175166	-0.232283	-0.0701874	0.17605	-0.048909	-0.395749	0.522815	0.0852381	0.0709268	-0.358039	0.319965	-0.414427	-0.421123	0.0645828	0.530024	0.193663	0.18957	0.0732331	-0.256835	-0.077354
R221A_26	-0.136761	-0.293553	-0.408338	-0.22503	-0.0737847	0.343667	0.274218	-0.125005	-0.0898443	-0.208665	-0.309966	-0.294494	-0.228254	-0.39533	-0.196725	-0.136889	0.174056	0.402827	-0.202735	0.295452
Correlation between wild type NGF and R221K normal modes
	WT_07	WT_08	WT_09	WT_10	WT_11	WT_12	WT_13	WT_14	WT_15	WT_16	WT_17	WT_18	WT_19	WT_20	WT_21	WT_22	WT_23	WT_24	WT_25	WT_26
R221K_07	-0.36241	-0.118984	0.268274	0.36666	0.585837	0.339723	-0.0596583	-0.344158	-0.163108	-0.0452372	-0.286085	0.169367	0.655439	-0.0815909	-0.364231	-0.320131	-0.171148	0.134525	-0.205335	0.225464
R221K_08	-0.140411	0.148229	0.371224	0.519633	0.439837	-0.083134	-0.299726	0.0208225	-0.267432	0.0183037	0.180276	0.671162	0.439303	0.295809	0.104415	-0.254863	-0.615367	-0.16398	-0.0875873	-0.144739
R221K_09	0.532616	0.348166	0.107488	0.338805	0.294717	0.0478161	-0.44131	0.501718	-0.438776	-0.0360621	0.0843079	0.676362	0.233162	0.327555	-0.00208463	-0.317989	-0.526148	-0.0337128	0.128134	-0.406984
R221K_10	0.356756	0.509519	0.406292	0.0866336	0.0474456	-0.0933253	-0.449157	0.633068	-0.249298	0.276214	0.254441	0.763876	0.10068	0.289469	0.153994	-0.0428602	-0.450862	-0.0997877	0.382236	-0.553635
R221K_11	0.364308	0.0469074	-0.417224	-0.288899	-0.342914	-0.047693	0.167137	0.432496	0.0997905	-0.260328	-0.21563	-0.45157	-0.473115	-0.0645557	0.0474538	0.109914	0.195733	0.07335	0.170688	0.0201708
R221K_12	0.245534	0.233194	0.160599	0.442408	0.52762	0.244462	-0.537235	0.241366	-0.497068	-0.0233373	-0.036874	0.75178	0.5271	0.285673	-0.204175	-0.437049	-0.654325	-0.114778	-0.0957042	-0.298601
R221K_13	0.419244	0.322363	0.20602	0.292931	0.19647	-0.197896	-0.329674	0.589138	-0.321565	0.0711217	0.312905	0.574779	0.0806728	0.146322	0.24757	0.0080969	-0.486545	-0.0331294	0.190952	-0.53022
R221K_14	0.0852782	-0.0634496	-0.126245	-0.28278	-0.354446	-0.0291512	0.315582	0.277249	0.128183	-0.107666	0.0477989	-0.494956	-0.498375	-0.247364	0.243399	0.257128	0.464661	0.0427909	0.0876376	0.0691943
R221K_15	0.201331	0.542307	-0.054065	-0.426188	-0.495968	-0.0767575	-0.120543	0.618228	0.302816	0.318048	-0.220286	-0.198469	-0.348814	-0.0787044	-0.116277	0.386151	0.0385999	-0.244952	0.525226	-0.189574
R221K_16	0.269522	0.257074	-0.153061	0.0585404	-0.316016	-0.478238	0.447773	0.215849	0.435967	0.0433926	0.483932	-0.23225	-0.617857	0.250262	0.54519	0.484087	0.217361	-0.076836	0.0623588	-0.190129
R221K_17	-0.203926	0.076277	-0.285087	-0.200519	-0.487384	-0.431807	0.414218	-0.155916	0.658788	0.380462	0.423855	-0.507068	-0.529848	-0.220302	0.276655	0.773994	0.28163	-0.0314383	0.125789	0.0683977
R221K_18	-0.293999	-0.195414	0.271118	0.561614	0.631102	0.157379	-0.279545	-0.366665	-0.341403	-0.0407122	-0.0405865	0.385914	0.767158	0.0629685	-0.20293	-0.415602	-0.392588	-0.10855	-0.201711	0.179368
R221K_19	0.0153765	0.570581	-0.212688	-0.531682	-0.501821	0.0621607	-0.186246	0.463166	0.367156	0.521482	-0.224832	0.0604633	-0.286368	-0.345319	-0.282887	0.472717	-0.0325132	0.0608102	0.708634	-0.165552
R221K_20	0.0738818	0.5039	-0.335449	-0.434823	-0.574573	-0.168922	-0.0577294	0.318405	0.531085	0.651894	0.0259888	-0.210976	-0.37842	-0.311099	-0.170572	0.723318	0.057422	-0.0756927	0.605261	-0.146544
R221K_21	0.0106151	-0.398017	0.137793	0.0178294	-0.0813448	-0.245661	0.597183	-0.237006	0.207393	-0.327174	0.0465871	-0.585517	-0.172643	0.101215	0.357036	0.0841508	0.535494	0.222997	-0.061472	0.0936481
R221K_22	0.419347	0.58954	-0.0646858	0.238498	-0.172769	-0.402898	-0.0490515	0.59535	0.185469	0.317957	0.462124	0.280846	-0.317825	0.120707	0.421281	0.491429	-0.320399	-0.0960209	0.451908	-0.37278
R221K_23	0.0713115	-0.0377249	-0.463527	-0.0754633	-0.0440261	0.162419	0.149299	0.116661	0.0079995	-0.0796915	-0.371654	-0.491977	-0.0893003	-0.370396	-0.302008	0.0774713	0.151776	0.17515	0.00677487	0.244763
R221K_24	-0.346314	-0.258579	-0.205616	0.393318	0.595932	0.488991	0.00170392	-0.536156	-0.235406	-0.266314	-0.36731	0.23504	0.557852	-0.0760612	-0.47548	-0.585358	-0.258927	0.270447	-0.446919	0.376964
R221K_25	0.206009	0.400731	0.077917	-0.276985	-0.210555	-0.0859379	-0.192949	0.657734	0.00213614	0.0258315	-0.0705452	0.116622	-0.218565	-0.0453292	0.0415408	0.123749	-0.112561	-0.0225094	0.363242	-0.207449
R221K_26	0.306758	0.0615657	0.37913	0.247575	0.248646	0.0751645	-0.32077	0.22978	-0.385723	-0.0596382	0.11137	0.407218	0.242348	0.436082	0.100457	-0.368267	-0.137841	-0.0963184	-0.0497511	-0.341095
Correlation between wild type NGF and F133L normal modes
	WT_07	WT_08	WT_09	WT_10	WT_11	WT_12	WT_13	WT_14	WT_15	WT_16	WT_17	WT_18	WT_19	WT_20	WT_21	WT_22	WT_23	WT_24	WT_25	WT_26
F133L_07	0.578388	-0.152108	0.127517	-0.0262967	-0.269764	-0.41202	0.361501	0.25722	0.0746336	-0.194442	0.327317	-0.40854	-0.437386	0.344192	0.564939	0.194042	0.378048	-0.0987773	0.0489022	-0.196753
F133L_08	0.674699	0.427379	-0.209243	-0.196339	-0.352618	-0.119536	-0.241153	0.685142	-0.0141548	0.226574	0.142253	0.10605	-0.391747	0.211801	0.103688	0.210647	-0.0511606	-0.2496	0.303264	-0.458633
F133L_09	0.195446	-0.288557	-0.574617	-0.0432537	-0.103427	-0.0162348	0.424349	-0.0880414	0.0510153	-0.256616	-0.241121	-0.697585	-0.276649	-0.115684	-0.0563999	0.0135774	0.267753	0.0845112	-0.167752	0.250884
F133L_10	-0.258208	0.189996	-0.321472	-0.611217	-0.640138	0.00975335	0.226125	0.107258	0.561097	0.236749	-0.197737	-0.536497	-0.540742	-0.441301	-0.0808944	0.544634	0.423929	0.0881151	0.303697	0.145128
F133L_11	0.125839	-0.314764	0.0322061	0.591719	0.79655	0.351296	-0.0930583	-0.113235	-0.666593	-0.256799	-0.105032	0.201651	0.625166	-0.00573012	-0.238196	-0.587625	-0.326399	0.179997	-0.43942	-0.113606
F133L_12	0.0609206	0.37179	0.236942	-0.52778	-0.778258	-0.609563	0.262306	0.322917	0.61678	0.275255	0.3904	-0.164354	-0.676453	0.199574	0.513521	0.668323	0.317417	-0.116969	0.471664	-0.209882
F133L_13	0.275929	-0.329965	0.101343	0.110213	0.137443	0.0144402	0.362626	-0.0839207	-0.157699	0.0109579	0.319712	-0.326792	-0.00523911	-0.0555662	0.191868	0.0296002	0.458132	0.120305	-0.0511562	0.000188789
F133L_14	0.326647	0.572716	-0.191346	-0.190986	-0.449671	-0.28475	-0.00284267	0.701871	0.291407	0.412379	0.134636	-0.08424	-0.473336	-0.129109	0.175706	0.537678	-0.13514	-0.139829	0.526996	-0.271441
F133L_15	-0.21029	-0.124661	-0.0828362	0.12127	-0.181518	-0.441112	0.612899	-0.317902	0.503783	-0.183044	0.357497	-0.462908	-0.393627	0.152991	0.543675	0.364514	0.319361	0.0784687	-0.201036	-0.0499224
F133L_16	0.306299	0.0561343	-0.525999	-0.143253	-0.176405	0.0562163	0.209045	0.188271	0.155615	0.0266332	-0.265356	-0.641079	-0.233956	-0.167374	-0.226958	0.197785	0.209965	0.0692121	0.102947	0.209007
F133L_17	-0.31971	0.062904	-0.246592	-0.360693	-0.431374	-0.139163	0.447566	-0.230229	0.604008	0.380387	-0.0883582	-0.596234	-0.358957	-0.349693	-0.0868263	0.552902	0.429913	0.0549456	0.226269	0.28736
F133L_18	-0.00606277	-0.137458	0.0479133	0.170608	0.546475	0.542496	-0.531149	-0.15463	-0.534335	-0.0721387	-0.528601	0.343557	0.800719	-0.0313206	-0.690122	-0.620273	-0.28575	0.0485773	-0.118775	0.121484
F133L_19	0.234999	-0.0761277	0.17317	0.100496	0.126651	0.117112	-0.00384285	0.235887	-0.38494	-0.368902	-0.0989021	0.222893	-0.0395182	0.0436998	0.213497	-0.394661	-0.113775	0.0726107	0.00337245	0.0463068
F133L_20	-0.17402	-0.504388	0.379611	0.441277	0.688301	0.335189	-0.130155	-0.507785	-0.441592	-0.260137	-0.240824	0.180006	0.821723	0.231163	-0.270242	-0.690483	-0.0415691	0.00388325	-0.38559	0.194694
F133L_21	0.660182	0.193828	-0.372665	0.222498	0.0691095	0.0141092	0.0370434	0.378867	-0.118562	-0.0695371	-0.015059	-0.11514	-0.148092	0.198081	0.0166955	-0.0181072	-0.0937771	0.0677502	0.0573954	0.0510065
F133L_22	-0.0555861	-0.0730533	0.284764	0.436498	0.279639	-0.311314	0.113059	-0.0495476	0.0565269	-0.0860467	0.39992	0.0617448	0.158892	0.200804	0.432112	0.123936	-0.0793991	-0.106265	-0.0700851	-0.20465
F133L_23	0.376814	0.128099	-0.288674	-0.313268	-0.387353	-0.0894402	0.267624	0.316604	0.130039	0.261877	0.0504535	-0.143896	-0.424165	-0.232713	0.046685	0.347721	0.232698	0.542995	0.407542	-0.0918824
F133L_24	-0.250729	-0.454958	-0.140764	0.126515	0.174083	0.187347	0.468078	-0.43889	-0.00695527	-0.421245	-0.158874	-0.491443	-0.0374277	-0.0892267	0.0208075	-0.202939	0.259996	0.203925	-0.576626	0.541903
F133L_25	0.0978322	0.487871	-0.0491051	-0.575444	-0.455998	0.139119	-0.360071	0.613159	0.171436	0.274495	-0.219143	0.0601354	-0.285827	-0.217416	-0.209532	0.282976	0.0672948	-0.159785	0.564411	-0.130778
F133L_26	0.102308	-0.0400368	-0.0792625	-0.00979154	-0.367626	-0.499346	0.519439	0.17121	0.402776	-0.0650992	0.379085	-0.581	-0.565881	-0.0195223	0.589341	0.550124	0.349515	-0.0292405	0.0519911	-0.099833
Correlation between wild type NGF and V185I normal modes
	WT_07	WT_08	WT_09	WT_10	WT_11	WT_12	WT_13	WT_14	WT_15	WT_16	WT_17	WT_18	WT_19	WT_20	WT_21	WT_22	WT_23	WT_24	WT_25	WT_26
V185I_07	0.724081	0.345658	0.120551	-0.163935	-0.484361	-0.400714	0.0531645	0.62017	0.172174	0.240045	0.436034	-0.104673	-0.502897	0.23152	0.477079	0.460172	0.171565	-0.103955	0.483382	-0.414024
V185I_08	0.498216	0.587933	0.0074406	0.375273	0.061404	-0.222257	-0.241153	0.532474	-0.0426942	0.22421	0.385205	0.501951	-0.0431149	0.357546	0.226931	0.13215	-0.442725	-0.163212	0.274638	-0.431303
V185I_09	0.164458	-0.00136743	0.605189	-0.0740689	-0.30784	-0.47408	0.245115	0.0154945	0.238598	0.367994	0.506851	-0.0552649	-0.153942	0.303368	0.467486	0.408885	0.319384	-0.0315856	0.279642	-0.176747
V185I_10	0.176734	0.416426	0.130152	0.450879	0.149373	-0.232851	0.0388666	0.309651	0.0363815	0.219031	0.380823	0.508724	0.011508	0.310138	0.287615	0.11181	-0.455086	0.0946559	0.183762	-0.489222
V185I_11	0.0146976	0.115008	0.086547	0.467113	0.635363	0.362738	-0.405158	0.0483213	-0.511387	-0.0446506	-0.143455	0.647234	0.60277	0.154039	-0.339152	-0.509824	-0.56224	0.00712161	-0.24582	-0.273227
V185I_12	0.391782	0.644611	0.128803	-0.468936	-0.572798	-0.202425	-0.271893	0.771896	0.179017	0.392714	0.172355	0.371537	-0.48118	0.115531	0.158202	0.391618	-0.139627	-0.157093	0.604972	-0.400215
V185I_13	-0.321951	-0.13535	0.174041	-0.0321595	-0.0995856	-0.264784	0.421255	-0.37357	0.302747	0.221191	0.399501	-0.123282	-0.112421	-0.0446126	0.275331	0.287485	0.349187	-0.0599218	-0.101125	0.0351458
V185I_14	0.434714	0.560717	0.0898065	-0.365414	-0.494835	-0.284328	-0.184588	0.850329	0.240575	0.318378	0.0836897	0.118067	-0.435211	0.0831447	0.179077	0.463819	-0.0319189	-0.0895608	0.647616	-0.510667
V185I_15	-0.276715	-0.46098	-0.278583	0.12304	0.0837476	0.0753345	0.546247	-0.626206	0.180136	-0.393227	-0.165367	-0.62054	-0.0575643	-0.10838	0.0203172	-0.0911941	0.389579	0.271028	-0.414022	0.672428
V185I_16	0.683499	0.362576	0.22313	0.106414	-0.215152	-0.399929	-0.0880662	0.634589	-0.0686169	0.00381244	0.482049	0.397948	-0.334738	0.419059	0.560385	0.169535	-0.131503	0.104712	0.347706	-0.516777
V185I_17	0.353158	0.498496	0.147688	-0.0712889	-0.09751	0.0848222	-0.513145	0.644237	-0.155706	0.223639	-0.226019	0.421993	0.118262	0.215701	-0.193141	-0.0716027	-0.422719	-0.210317	0.356834	-0.20877
V185I_18	0.299416	0.646219	-0.16391	-0.199734	-0.482624	-0.485834	-0.0495142	0.557228	0.427654	0.53363	0.456297	0.229876	-0.452743	-0.0572862	0.269705	0.766099	-0.158126	0.0692165	0.62067	-0.521701
V185I_19	-0.0282151	0.0486674	0.420774	0.192289	-0.0857662	-0.581267	0.101652	0.160481	0.241598	0.0951021	0.578317	0.117856	-0.0941788	0.159661	0.598716	0.38889	-0.0706252	-0.0419245	0.284601	-0.394125
V185I_20	0.244033	0.20634	-0.219632	0.069773	0.250903	0.448331	-0.221739	0.374757	-0.317135	-0.0645082	-0.479973	0.0792016	0.22733	-0.199196	-0.445631	-0.241079	-0.177034	0.126077	0.0817536	0.0895999
V185I_21	0.0471132	-0.294982	0.180347	0.106464	0.244287	0.282873	0.0761605	-0.357205	-0.00462639	-0.020869	-0.208968	-0.14251	0.400438	0.288033	-0.231998	-0.277963	0.443776	0.0846423	-0.162612	0.0661676
V185I_22	0.0873782	-0.0153769	0.220319	0.483519	0.177161	-0.449815	0.239752	0.189368	-0.0243278	-0.133815	0.559028	0.0507714	-0.109109	0.274096	0.621277	0.155364	-0.152931	-0.247738	-0.170266	-0.352889
V185I_23	0.0145913	-0.446464	-0.0452755	0.223957	0.0746431	-0.18037	0.662564	-0.324456	0.0754143	-0.378738	0.252839	-0.541216	-0.243105	0.105123	0.430833	0.0370531	0.452817	0.190637	-0.467641	0.207698
V185I_24	-0.0819462	0.433869	-0.187006	-0.309524	-0.300773	0.0482478	-0.102324	0.195202	0.340141	0.174446	-0.159809	0.159794	-0.155198	-0.27472	-0.20381	0.295552	-0.0537959	0.368978	0.563335	0.0365951
V185I_25	0.0224882	0.235947	0.157583	-0.0801928	0.181339	0.418167	-0.501552	0.357494	-0.433796	-0.055674	-0.244612	0.60817	0.210829	-0.0807352	-0.267666	-0.374593	-0.311203	0.0253622	0.067449	-0.0594108
V185I_26	0.450443	0.61027	-0.0372802	-0.320614	-0.627389	-0.461605	0.11671	0.756882	0.434839	0.369517	0.434436	-0.00822868	-0.678439	0.128069	0.472088	0.696617	0.0929443	-0.0346879	0.645389	-0.629411
Correlation between wild type TrkA and R314C normal modes
	WT_07	WT_08	WT_09	WT_10	WT_11	WT_12	WT_13	WT_14	WT_15	WT_16	WT_17	WT_18	WT_19	WT_20	WT_21	WT_22	WT_23	WT_24	WT_25	WT_26
R314C_07	0.601353	0.112432	-0.0908982	-0.392508	-0.518701	-0.168076	0.0169907	0.50984	0.080147	-0.0288264	0.115847	-0.221929	-0.52985	0.237244	0.271894	0.166342	0.321066	-0.205773	0.256344	-0.258989
R314C_08	0.494094	0.756595	-0.156705	0.0115792	-0.239739	-0.0811673	-0.15983	0.699563	0.136439	0.490585	0.208094	0.295605	-0.315197	0.142416	0.0998397	0.348559	-0.277875	-0.0771858	0.40907	-0.398929
R314C_09	-0.0489752	-0.0987975	0.299077	0.229606	0.566252	0.481258	-0.405064	-0.09488	-0.470318	0.100882	-0.286475	0.33417	0.696425	-0.0986613	-0.53464	-0.429018	-0.201643	-0.00413077	-0.131022	0.0620806
R314C_10	0.467066	0.448303	0.102489	0.377288	-0.169918	-0.587928	0.139196	0.414962	0.231325	0.290937	0.764229	0.332634	-0.321383	0.399159	0.683135	0.454687	-0.193589	-0.0173957	0.307883	-0.470344
R314C_11	0.243074	0.103067	0.288525	0.469709	0.576421	0.24462	-0.498004	0.178179	-0.568033	-0.0564521	-0.0131827	0.73575	0.581881	0.343026	-0.173431	-0.51899	-0.571331	-0.0990962	-0.123258	-0.287431
R314C_12	0.00127817	-0.154702	-0.337568	0.069003	0.23363	0.516599	0.252502	-0.139264	-0.156052	-0.0631954	-0.257228	-0.346041	0.0514211	-0.255927	-0.25504	-0.205706	0.29861	0.111536	-0.314265	0.334328
R314C_13	0.546784	0.52156	-0.0396968	-0.415039	-0.598021	-0.36288	-0.0418986	0.880701	0.238646	0.258498	0.201141	-0.10566	-0.6168	0.0249797	0.302571	0.554065	0.0961442	-0.145084	0.610709	-0.495766
R314C_14	-0.0304513	-0.450134	-0.112021	-0.250179	-0.129802	0.164001	0.400016	-0.170041	0.0308565	-0.302111	-0.16431	-0.726379	-0.261294	-0.103977	0.0127659	-0.0323992	0.598876	0.101575	-0.207978	0.289403
R314C_15	0.136023	0.100788	-0.192646	-0.175704	-0.472169	-0.388654	0.44767	0.187199	0.439582	-0.236238	0.158305	-0.409459	-0.689919	0.0292865	0.469898	0.379166	0.200372	0.112691	0.184138	0.0690024
R314C_16	0.236251	0.133577	-0.240091	-0.431059	-0.302258	0.212216	-0.0547902	0.297468	0.146931	0.155411	-0.558643	-0.345991	-0.126875	-0.233699	-0.43465	0.134939	0.218383	0.074374	0.421987	0.0465471
R314C_17	-0.285097	-0.294185	0.128076	0.103386	-0.0790264	-0.203641	0.486191	-0.352418	0.168681	-0.253156	0.16427	-0.289629	-0.271348	0.14684	0.452712	0.038985	0.252773	-0.0453538	-0.346705	0.234468
R314C_18	0.635216	0.191982	0.36822	0.0569345	0.0168347	-0.179724	-0.318876	0.594138	-0.393358	-0.133238	0.245458	0.484351	0.00795456	0.339434	0.307685	-0.14256	-0.204631	0.0294693	0.26765	-0.52273
R314C_19	-0.282402	-0.269148	0.0395357	0.116273	0.574634	0.723439	-0.290329	-0.302051	-0.485425	-0.163954	-0.742781	0.120638	0.700421	-0.130835	-0.760252	-0.725504	-0.15124	0.0140486	-0.35015	0.384592
R314C_20	0.613756	0.407661	-0.0334518	-0.0716365	-0.215721	-0.214758	0.00920204	0.623204	0.0098329	0.201877	0.388464	0.164907	-0.419004	0.175375	0.327075	0.332217	-0.0178028	0.0123158	0.286014	-0.689443
R314C_21	0.00419175	-0.239587	0.165364	0.531503	0.264985	-0.469012	0.308478	-0.112938	0.0278381	-0.208924	0.587545	-0.0439675	0.00308671	0.202504	0.60795	0.168679	-0.0739694	-0.0200141	-0.240771	-0.263888
R314C_22	-0.358705	-0.193335	0.148794	-0.342387	-0.306124	-0.131132	0.421598	-0.229898	0.404675	-0.0541629	-0.0284281	-0.65206	-0.315632	-0.0799347	0.177865	0.260376	0.595081	-0.264603	-0.0780879	0.241174
R314C_23	-0.0958245	-0.293061	-0.271303	0.28617	0.557628	0.564206	-0.057332	-0.186336	-0.408676	-0.318571	-0.403838	-0.195431	0.389722	-0.187181	-0.392004	-0.487315	-0.0416525	-0.0698689	-0.490414	0.303025
R314C_24	0.273887	-0.227054	-0.330701	0.141955	0.309643	0.365936	-0.0922897	0.0925716	-0.405612	-0.420899	-0.460829	-0.227112	0.222814	-0.0258965	-0.301901	-0.474657	-0.017561	-0.117439	-0.194633	0.363547
R314C_25	-0.115437	-0.597203	0.308899	0.483037	0.702604	0.286804	0.187473	-0.504334	-0.482287	-0.508284	-0.125305	-0.131102	0.563138	0.107402	-0.0518713	-0.638525	0.0789476	0.0830507	-0.591832	0.380324
R314C_26	-0.00701068	-0.231179	-0.424128	-0.0205338	-0.125545	-0.0515769	0.475591	-0.185051	0.258709	-0.137508	0.106795	-0.667355	-0.387275	-0.11152	0.139252	0.245446	0.425391	-0.0247321	-0.350585	0.269477
Correlation between wild type TrkA and Y359C normal modes
	WT_07	WT_08	WT_09	WT_10	WT_11	WT_12	WT_13	WT_14	WT_15	WT_16	WT_17	WT_18	WT_19	WT_20	WT_21	WT_22	WT_23	WT_24	WT_25	WT_26
Y359C_07	-0.555277	-0.426377	0.115625	0.429039	0.591432	0.251296	0.0668126	-0.74729	-0.159848	-0.16033	-0.0918448	0.0519794	0.627597	-0.146393	-0.224774	-0.33085	-0.0208781	0.141346	-0.443515	0.489008
Y359C_08	-0.0534776	-0.606084	0.203328	0.0651824	0.0812625	-0.16332	0.468653	-0.392474	-0.0350972	-0.373459	0.07411	-0.467955	0.0182494	-0.00352162	0.292817	-0.0607914	0.492241	0.21488	-0.247033	0.315953
Y359C_09	-0.46625	0.346426	-0.106319	-0.171476	-0.324144	-0.0226547	0.101957	-0.141037	0.519468	0.279847	0.0313467	0.0750457	-0.241888	-0.0616133	-0.0416156	0.323779	0.013792	0.0442536	0.152844	0.172472
Y359C_10	0.452077	-0.31299	-0.232666	0.0751404	-0.00712834	-0.167693	0.327493	0.13313	-0.106405	-0.380156	-0.0207903	-0.592519	-0.229671	0.0717567	0.232486	-0.0288014	0.28989	0.0558505	-0.0979662	-0.0439493
Y359C_11	0.496389	-0.128679	0.0670444	0.0316104	-0.251914	-0.532186	0.355137	0.192352	0.203664	0.0276884	0.447783	-0.480682	-0.351635	0.323531	0.499483	0.374116	0.330922	-0.0910336	0.107558	-0.219051
Y359C_12	0.15638	0.115555	-0.205334	-0.411856	-0.57951	-0.341403	0.453561	0.227469	0.492321	0.0926363	0.0937077	-0.647665	-0.656868	-0.154067	0.294977	0.607758	0.550183	0.033033	0.320065	0.00359327
Y359C_13	0.264771	-0.401157	-0.139622	0.154622	0.392438	0.508	0.0359859	-0.0482496	-0.474735	-0.298451	-0.420774	-0.277955	0.247542	-0.0195668	-0.35622	-0.525855	0.224796	0.100122	-0.307087	0.182958
Y359C_14	0.474192	0.325008	0.0987949	0.16976	0.0481202	-0.031315	-0.254053	0.426007	-0.294909	0.175695	0.0803567	0.390265	0.072148	0.182723	0.00103226	-0.0507132	-0.352991	0.0158127	0.205194	-0.102071
Y359C_15	0.326195	0.529018	-0.0792657	-0.493589	-0.587357	-0.185911	-0.156861	0.808992	0.204504	0.351104	-0.0503497	-0.0522899	-0.50566	-0.0941971	0.0473974	0.435267	-0.0292747	-0.24648	0.567075	-0.299735
Y359C_16	0.542641	0.0780311	-0.0385349	0.255704	0.2715	0.0853635	-0.249349	0.554164	-0.469421	-0.112819	0.093607	0.279995	0.147219	-0.021652	0.0670201	-0.14277	-0.274672	0.0936918	0.104025	-0.398497
Y359C_17	-0.015443	-0.340593	0.198857	0.263236	0.254746	0.034529	-0.00242116	-0.297911	-0.0804094	-0.263507	0.101521	-0.00381415	0.256501	0.393546	0.173123	-0.299233	0.331363	-0.261024	-0.310888	0.0510656
Y359C_18	-0.145141	0.101842	-0.054025	-0.166796	-0.532359	-0.58703	0.556293	-0.152198	0.739014	0.264144	0.490425	-0.466233	-0.611472	0.0328522	0.510207	0.755993	0.377457	-0.118907	0.11292	-0.0358068
Y359C_19	-0.24467	-0.260784	0.0618908	-0.0672742	0.260944	0.564615	-0.156327	-0.195862	-0.33976	-0.26907	-0.680198	-0.0406875	0.340509	-0.128219	-0.503899	-0.550714	0.0787518	0.0636179	-0.286188	0.432253
Y359C_20	0.196746	-0.434283	0.171913	0.313965	0.312014	0.0297763	0.375903	-0.197722	-0.258343	-0.441219	0.176691	-0.016881	0.0262101	0.250807	0.342641	-0.358087	0.272044	0.37615	-0.355761	0.0764275
Y359C_21	-0.488931	-0.319367	0.118005	-0.107046	-0.129255	-0.165164	0.518575	-0.566152	0.337006	-0.0903447	0.192486	-0.38662	-0.226568	-0.169788	0.251667	0.242077	0.426834	0.146968	-0.227646	0.213136
Y359C_22	0.556473	0.690335	0.134327	-0.22728	-0.535056	-0.447116	-0.141022	0.782076	0.28004	0.497522	0.351307	0.2935	-0.426274	0.204115	0.31936	0.540145	-0.15747	-0.07212	0.769547	-0.563608
Y359C_23	0.550817	-0.266318	0.025074	0.311888	0.211626	-0.20856	0.249401	0.0420715	-0.17934	-0.0841647	0.107432	-0.272554	0.169868	0.349878	0.171858	-0.100761	0.108371	0.0222707	-0.0635288	-0.0575376
Y359C_24	0.0677637	0.108992	0.147943	-0.168323	-0.326088	-0.240139	0.131044	0.423234	0.144356	-0.132893	0.18985	-0.287132	-0.467585	0.0660344	0.440387	0.244491	0.1722	-0.350048	0.00756033	-0.0674613
Y359C_25	0.0522507	-0.129577	-0.0843639	0.0990842	-0.139214	-0.280191	0.476429	-0.288038	0.387872	0.016279	0.431405	-0.234018	-0.26847	0.170268	0.398333	0.332827	0.493125	0.231665	-0.109649	-0.0471716
Y359C_26	0.181123	0.269753	-0.101397	-0.608096	-0.410524	0.196624	-0.167625	0.262987	0.151969	0.381943	-0.262517	0.0402029	-0.135318	-0.178373	-0.321037	0.194255	0.321086	0.0545614	0.545936	-0.0647106
Correlated modes (correlation coefficient ≥ |0.6|) are shown in yellow cells with values in bold. Blue cells identify QNCP motions. Magenta cells stands for mutant motions (QMUT).
