# Supplementary material for: Unveiling functional motions based on point mutations in biased signaling systems: A normal mode study on nerve growth factor bound to TrkA
Source: PLoS One. 2020 Jun 4;15(6):e0231542. doi: 10.1371/journal.pone.0231542 (PMC7272051; doi:10.1371/journal.pone.0231542)
Supplement: S4 Table — For each network, 500 suboptimal paths were calculated. Nodes with degeneracy ≥ 0.1 in one or more networks are shown and corresponding degeneracy values are colored in red, green, blue and magenta, respectively, for WT QNTR, R221W QNTR, QNCP and QMUT networks. Source and sink nodes are highlighted in light gray. Residues identified as binding determinants are shown in bold. (XLS) [file pone.0231542.s009.xls]

## Sheet: Sheet1
Table S4. Node degeneracy from optimal path analysis of correlation networks.
Paths from TrkAA E334 to TrkAB E334
Residue	F133_A	S134_A	V135_A	C136_A	T227_A	A228_A	C229_A	V230_A	C231_A	V232_A	E132_B	F133_B	S134_B	V135_B	C136_B	C189_B	R190_B	S199_B	Y200_B	C201_B	H205_B	T206_B	D226_B	T227_B	C231_B	V232_B	L233_B	S234_B	R235_B	K236_B	A237_B	V238_B	R239_B	M296_C	H297_C	H298_C	W299_C	E295_C	C300_C	F332_C	L333_C	E334_C	G344_C	C345_C	V294_D	E295_D	M296_D	H297_D	H298_D
WTNTR	0	0	0	0	0.35	0.54	0.48	0.56	0.56	0.61	0	0.4	0.34	0.39	0	0	0	0	0	0	0.56	0.22	0	0	0.39	0.29	0.24	0.29	0.29	0.24	0.29	0.18	0.29	0.41	0.61	0.58	0.98	0.22	1	0.21	0.98	1	1	1	0	0	0	0.1	0.13
R221WNTR	0	0	0	0	0.78	0.97	0.93	1	0.89	0.98	0	0	0	0	0	0	0	0	0	0	1	0.13	0.14	0.28	0	0	0	0	0	0	0	0	0	0	1	0.93	0.94	0	0.99	0.17	0.97	1	1	1	0	0	0	0	0
WTNCP	0.95	0.53	0.53	0.29	0	0	0	0	0.53	0.51	0.16	0.42	0.36	0.43	0.33	0	0	0.16	0.15	0.16	0	0	0	0	0.3	0.25	0.28	0	0	0	0	0	0	0.11	0.65	0.9	0.98	0	1	0	0.97	1	1	1	0.11	0.81	0.81	0	0.18
R221WMUT	1	0	0	0	0	0	0	0	0	0	0	1	0.38	0.98	0	0.67	0.76	0.16	0	0	0	0	0	0	0.74	0.69	0.64	0	0	0	0	0	0	0.33	0.67	0.67	1	0.33	1	0.38	0.91	1	0.87	1	0.24	1	1	0.12	0
Entropy b	0.5	0.594361	1	1	1	0.5	1	1	1	0.25	1	0.5	0.594361	1	1	1	1	1	0.25	1	0.594361	1	1	1	1	0.25	1	0.594361	0.25	1	0	0.594361	1	0	0.42062	0.42062	0.42062	0	1	0.42062	0	0	1	1	0	0	0	0.42062	0.42062
Paths from TrkAA E339 to TrkAB E339
Residue	F133_A	S134_A	V135_A	C136_A	T227_A	A228_A	C229_A	V230_A	C231_A	V232_A	F133_B	S134_B	V135_B	C189_B	R190_B	S199_B	H205_B	T227_B	C231_B	V232_B	L233_B	S234_B	R235_B	K236_B	A237_B	V238_B	R239_B	S287_C	V288_C	Q289_C	L290_C	H291_C	T292_C	A293_C	V294_C	E295_C	M296_C	H297_C	H298_C	W299_C	C300_C	I301_C	P302_C	F303_C	S304_C	V305_C	D306_C	E339_C	T340_C
WTNTR	0	0	0	0	0	0	0	0	0	0	1	0.91	1	0	0	0	0	0	1	0.65	0.81	1	1	0.89	1	0.6	1	0	0	0	0	0	0	0	0	0.25	0.47	0.25	0.54	0.98	1	0	0	0	0	0	0	1	0.51
R221WNTR	0	0	0	0	0.82	0.99	0.97	1	0.94	0.99	0	0	0	0	0	0	1	0.22	0	0	0	0	0	0	0	0	0	0	0	0	0	0	0	0	0.3	0.33	0.21	1	0.67	0.67	0.7	0.42	0.76	0.78	0.78	0	0	1	0
WTNCP	1	0.97	0.97	0.5	0	0	0	0	0.97	0.97	0	0	0	0	0	0	0	0	0	0	0	0	0	0	0	0	0	0.2	0.55	0.65	0.74	0.97	0.97	0.98	0.98	0.98	0.98	0.97	0	0	0	0	0	0.33	0.45	0.45	0.32	1	0
R221WMUT	1	0	0	0	0	0	0	0	0	0	1	0.35	0.99	0.76	0.82	0.17	0	0	0.78	0.73	0.62	0	0	0	0	0	0	0	0	0	0	0	0	0	0	0.31	0.31	0.69	0.69	1	1	0	0	0	0	0	0	1	0.31
Entropy	0.5	0.594361	1	1	1	0.5	1	1	1	0.25	0.5	0.594361	1	1	1	1	0.594361	1	1	0.25	1	0.594361	0.25	1	0	0.594361	1	0.42062	1	0	1	0.42062	0.42062	0.42062	0	0	0	0.42062	0.42062	0.42062	1	1	0.42062	1	0.42062	1	0.42062	0	0.42062
Paths from TrkAA M296 to TrkAB M296
Residue	F133_A	S134_A	V135_A	C136_A	C189_A	C201_A	T227_A	A228_A	C229_A	V230_A	C231_A	V232_A	L233_A	E132_B	F133_B	S134_B	V135_B	C136_B	C189_B	R190_B	G191_B	I192_B	D193_B	N198_B	S199_B	Y200_B	C201_B	H205_B	V230_B	C231_B	V232_B	L233_B	S234_B	M296_C	H297_C	M296_D	H297_D	H298_D	Q350_D
WTNTR	0.71	0.61	0.46	0.48	0.14	0.2	0	0	0	0.17	0.45	0.64	0	0	0.49	0.22	0.26	0.19	0	0	0	0	0	0	0	0	0	0	0.1	0.34	0.32	0.12	0	1	0.43	1	0.48	0	0
R221WNTR	0.83	0.6	0.43	0.34	0	0	0.13	0.16	0.15	0.26	0.64	0.67	0.16	0.23	0.42	0.13	0.18	0.19	0	0	0	0	0	0	0	0	0	0.17	0	0.22	0.23	0	0	1	0.65	1	0.2	0.11	0.17
WTNCP	0.89	0.15	0.15	0	0	0	0	0	0	0	0.13	0.15	0	0	0.76	0.59	0.79	0.42	0.27	0.17	0	0.21	0.13	0.15	0.33	0.31	0.34	0	0	0.32	0.3	0.46	0.26	1	0.37	1	0	0	0
R221WMUT	0.97	0	0	0	0	0	0	0	0	0	0	0	0	0	1	0.4	0.86	0.13	0.63	0.64	0.2	0.18	0	0	0.36	0.18	0	0	0	0.46	0.5	0.72	0	1	0	1	0.28	0	0
Entropy	0.5	0.594361	1	1	1	1	1	0.5	1	1	1	0.25	1	1	0.5	0.594361	1	1	1	1	1	1	1	0.594361	1	0.25	1	0.594361	1	1	0.25	1	0.594361	0	0.42062	0	0.42062	0.42062	0.42062
Paths from TrkAA H297 to TrkAB H297
Residue	F133_A	S134_A	V135_A	C136_A	C189_A	R190_A	Y200_A	C201_A	V230_A	C231_A	V232_A	L233_A	E132_B	F133_B	S134_B	V135_B	C136_B	C189_B	R190_B	G191_B	I192_B	D193_B	N198_B	S199_B	Y200_B	C201_B	V230_B	C231_B	V232_B	L233_B	S234_B	H297_C	M296_D	H297_D
WTNTR	0.54	0.54	0.42	0.42	0.16	0	0.11	0.2	0.21	0.44	0.66	0	0	0.38	0.22	0.25	0.19	0	0	0	0	0	0	0	0	0	0.18	0.37	0.39	0.13	0	1	0	1
R221WNTR	0.91	0.69	0.48	0.4	0.14	0.1	0.12	0.15	0.2	0.58	0.72	0.15	0.18	0.29	0.13	0.2	0.19	0	0	0	0	0	0	0	0	0	0	0.21	0.23	0	0	1	0.1	1
WTNCP	0.4	0.19	0.19	0.11	0	0	0	0	0	0.19	0.24	0.22	0	0.48	0.44	0.62	0.36	0.28	0.2	0.13	0.19	0.11	0.14	0.28	0.29	0.31	0	0.34	0.34	0.32	0.27	1	0	1
R221WMUT	0.9	0	0	0	0	0	0	0	0	0	0	0	0.11	1	0.41	0.87	0.14	0.6	0.64	0.2	0.17	0	0	0.34	0.18	0	0	0.48	0.53	0.69	0	1	0	1
Entropy	0.5	0.594361	1	1	1	1	0.25	1	1	1	0.25	1	1	0.5	0.594361	1	1	1	1	1	1	1	0.594361	1	0.25	1	1	1	0.25	1	0.594361	0.42062	0	0.42062
Paths from TrkAA H298 to TrkAB H298
Residue	E132_A	F133_A	S134_A	V135_A	C136_A	C201_A	T227_A	A228_A	C229_A	V230_A	C231_A	V232_A	L233_A	E132_B	F133_B	S134_B	V135_B	C136_B	C189_B	R190_B	G191_B	I192_B	D193_B	N198_B	S199_B	Y200_B	C201_B	H205_B	T206_B	I225_B	D226_B	T227_B	A228_B	C231_B	V232_B	L233_B	S234_B	M296_C	H297_C	H298_C	M296_D	H297_D	H298_D	W299_D	Q350_D
WTNTR	0	0.7	0.54	0.4	0.42	0.14	0	0	0	0.13	0.43	0.56	0	0.13	0.53	0.29	0.35	0.21	0	0	0	0	0	0	0	0	0	0	0	0	0	0	0	0.44	0.4	0.12	0	0.15	0.62	1	0.18	0.5	1	0	0
R221WNTR	0	0	0	0	0	0	0.7	0.85	0.82	0.93	0.78	0.89	0	0	0	0	0	0	0	0	0	0	0	0	0	0	0	1	0.24	0.12	0.36	0.52	0.11	0	0	0	0	0	1	1	0	0	1	0.18	1
WTNCP	0.1	0.91	0.17	0.17	0	0	0	0	0	0	0.15	0.17	0.11	0.28	0.71	0.56	0.76	0.41	0.27	0.17	0	0.19	0.11	0.16	0.33	0.31	0.36	0	0	0	0	0	0	0.32	0.29	0.45	0.25	0	0.47	1	0	0	1	0	0
R221WMUT	0	0.93	0	0	0	0	0	0	0	0	0	0	0	0	1	0.4	0.89	0.1	0.6	0.66	0.16	0.16	0	0	0.3	0.14	0	0	0	0	0	0	0	0.53	0.54	0.68	0	0	0.95	1	0.37	0.73	1	0	0
Entropy	1	0.5	0.594361	1	1	1	1	0.5	1	1	1	0.25	1	1	0.5	0.594361	1	1	1	1	1	1	1	0.594361	1	0.25	1	0.594361	1	1	1	1	0.5	1	0.25	1	0.594361	0	0.42062	0.42062	0	0.42062	0.42062	0.42062	0.42062
Paths from TrkAA H297 to TrkAB Q350
Residue	F133_A	S134_A	V135_A	C136_A	C189_A	T202_A	T203_A	T204_A	T227_A	A228_A	C229_A	C231_A	V230_A	V232_A	L233_A	F133_B	S134_B	V135_B	C136_B	C189_B	R190_B	G191_B	I192_B	D193_B	N198_B	S199_B	Y200_B	C201_B	H205_B	T206_B	I225_B	D226_B	T227_B	A228_B	C231_B	V232_B	L233_B	S234_B	H297_C	E295_D	M296_D	H297_D	H298_D	W299_D	L348_D	N349_D	Q350_D	P351_D
WTNTR	0	0	0	0	0	0.14	0.13	0	0.58	0.8	0.72	0.66	0.73	0.96	0	0.16	0	0	0	0	0	0	0	0	0	0	0	0	1	0.35	0	0	0.26	0.14	0	0	0	0	1	0	0	0	0	0	0	0	1	0
R221WNTR	0	0	0	0	0	0	0	0.12	0.69	0.8	0.8	0.76	0.91	0.88	0	0	0	0	0	0	0	0	0	0	0	0	0	0	1	0.27	0.16	0.4	0.58	0.15	0	0	0	0	1	0	0	0	0	0	0	0	1	0
WTNCP	0.91	0.22	0.22	0.12	0.1	0	0	0	0	0	0	0.21	0	0.26	0.21	0.47	0.42	0.61	0.34	0.28	0.19	0.13	0.2	0.12	0.16	0.31	0.3	0.33	0	0	0	0	0	0	0.27	0.26	0.42	0.25	1	0	0	0	1	0	0	0	1	0
R221WMUT	0.98	0	0	0	0	0	0	0	0	0	0	0	0	0	0	1	0.4	0.9	0	0.6	0.68	0.15	0.14	0	0	0.27	0.12	0	0	0	0	0	0	0	0.57	0.56	0.7	0	1	0.85	0.89	0.34	0.15	0.94	0.29	0.24	1	0.72
Entropy	0.5	0.594361	1	1	1	0.594361	0.594361	0.594361	1	0.5	1	1	1	0.25	1	0.5	0.594361	1	1	1	1	1	1	1	0.594361	1	0.25	1	0.594361	1	1	1	1	0.5	1	0.25	1	0.594361	0.42062	0	0	0.42062	0.42062	0.42062	0.42062	0.42062	0.42062	1
Paths from TrkAA Q350 to TrkAB Q350
Residue	F133_A	S134_A	V135_A	C136_A	D226_A	T227_A	A228_A	C229_A	V230_A	C231_A	V232_A	L233_A	E132_B	F133_B	S134_B	V135_B	C136_B	C189_B	R190_B	G191_B	I192_B	D193_B	N198_B	S199_B	Y200_B	C201_B	H205_B	T206_B	I225_B	D226_B	T227_B	A228_B	C231_B	V232_B	L233_B	S234_B	M296_C	H297_C	H298_C	W299_C	N349_C	Q350_C	E295_D	M296_D	H297_D	H298_D	W299_D	L348_D	N349_D
WTNTR	0	0	0	0	0	0.57	0.86	0.76	0.85	0.72	0.99	0	0.12	0.21	0	0	0	0	0	0	0	0	0	0	0	0	1	0.38	0	0	0.19	0	0	0	0	0	0.28	0.69	0.83	0.29	0	1	0	0	0	0	0	0	0
R221WNTR	0	0	0	0	0.11	0.7	0.84	0.82	0.93	0.78	0.89	0	0	0	0	0	0	0	0	0	0	0	0	0	0	0	1	0.24	0.13	0.37	0.54	0.11	0	0	0	0	0	1	1	0	0.33	1	0	0	0	0	0	0	0
WTNCP	0.92	0.2	0.2	0.11	0	0	0	0	0	0.18	0.19	0.11	0.27	0.69	0.54	0.73	0.41	0.26	0.16	0	0.17	0.1	0.14	0.32	0.29	0.34	0	0	0	0	0	0	0.32	0.29	0.43	0.24	0	0.49	1	0	0	1	0	0	0	1	0	0	0
R221WMUT	0.98	0	0	0	0	0	0	0	0	0	0	0	0	1	0.4	0.92	0	0.6	0.68	0.13	0.13	0	0	0.25	0.11	0	0	0	0	0	0	0	0.6	0.56	0.69	0	0	0.96	1	0	0	1	0.87	0.9	0.32	0.13	0.95	0.25	0.21
Entropy	0.5	0.594361	1	1	1	1	0.5	1	1	1	0.25	1	1	0.5	0.594361	1	1	1	1	1	1	1	0.594361	1	0.25	1	0.594361	1	1	1	1	0.5	1	0.25	1	0.594361	0	0.42062	0.42062	0.42062	0.42062	0.42062	0	0	0.42062	0.42062	0.42062	0.42062	0.42062
Paths from TrkAA V354 to TrkAB V354
Residue	F133_A	S134_A	V135_A	C136_A	C189_A	T227_A	A228_A	C229_A	V230_A	C231_A	V232_A	E132_B	F133_B	S134_B	V135_B	C136_B	C189_B	R190_B	G191_B	I192_B	S199_B	Y200_B	C201_B	H205_B	T206_B	D226_B	T227_B	C231_B	V232_B	L233_B	A293_C	V294_C	E295_C	M296_C	H297_C	H298_C	W299_C	N349_C	Q350_C	P351_C	T352_C	H353_C	V354_C	N355_C	N356_C	A376_C	A377_C	F378_C	T292_D
WTNTR	0	0	0	0	0	0.63	0.96	0.86	0.98	0.9	1	0	0	0	0	0	0	0	0	0	0	0	0	1	0.39	0	0	0	0	0	0.29	0.29	0.53	0.62	0.69	0.33	0.6	0	0	0.6	0.4	0.27	1	0.33	0.28	0.21	0.11	0.11	0
R221WNTR	0	0	0	0	0	0.74	0.95	0.87	0.98	0.83	0.94	0	0	0	0	0	0	0	0	0	0	0	0	1	0.17	0.21	0.36	0	0	0	0	0	0	0	1	1	0	0.3	0.97	0.97	1	0.76	1	0	0	0	0	0	0
WTNCP	0.96	0.68	0.69	0.37	0.1	0	0	0	0	0.69	0.67	0.12	0.28	0.24	0.29	0.23	0	0	0	0	0.11	0.11	0.11	0	0	0	0	0.19	0.16	0.19	0	0	0	0	0.73	1	0	0	0.94	0.93	0.86	0.38	1	0	0	0	0	0	0.9
R221WMUT	0.99	0	0	0	0	0	0	0	0	0	0	0	1	0.39	0.94	0	0.62	0.71	0.11	0.13	0.22	0	0	0	0	0	0	0.64	0.59	0.69	0	0	0	0.11	0.89	0.9	0	0.15	0.81	0.9	0	0	1	0	0	0	0	0	0
Entropy	0.5	0.594361	1	1	1	1	0.5	1	1	1	0.25	1	0.5	0.594361	1	1	1	1	1	1	1	0.25	1	0.594361	1	1	1	1	0.25	1	0.42062	0	0	0	0.42062	0.42062	0.42062	0.42062	0.42062	1	1	1	0.42062	1	1	1	0.42062	1	0.42062
For each network, 500 suboptimal paths were calculated. Nodes with degeneracy ≥ 0.1 in one or more networks are shown and corresponding degeneracy values are colored in red, green, blue and magenta, respectively, for WTNTR, R221WNTR, WTNCP, R221WMUT networks. Source and sink nodes are highlighted in light gray. Residues identified as binding determinants are shown in bold.
b Shanon entropy indicating sequence conservation (similar to the definition in (1)). Entries ≥ 0.7 are designated as highly conserved and are highlighted in yellow.
Supplemental References
1. Grant BJ, McCammon JA, Caves LSD, Cross RA. Multivariate Analysis of Conserved Sequence–Structure Relationships in Kinesins: Coupling of the Active Site and a Tubulin-binding Sub-domain. J Mol Biol. 2007;368(5):1231–48.
[truncated: 30 more columns]
